# Supplementary material for: Cardiomyocyte-specific deletion of the mitochondrial transporter Abcb10 causes cardiac dysfunction via lysosomal-mediated ferroptosis
Source: Biosci Rep. 2024 May 10;44(5):BSR20231992. doi: 10.1042/BSR20231992 (PMC11088307; doi:10.1042/BSR20231992)
Supplement: Supplementary Figures S1-S4 and Tables S1-S2 [file BSR-2023-1992_supp.zip]

Archive with 4 entries (4 files):
- BSR-2023-1992_suppd1.pdf
- BSR-2023-1992_suppd2.xlsx
- BSR-2023-1992_supps1.docx
- BSR-2023-1992_supps2.pdf
