# Supplementary material for: Cardiomyocyte-specific deletion of the mitochondrial transporter Abcb10 causes cardiac dysfunction via lysosomal-mediated ferroptosis
Source: Biosci Rep. 2024 May 10;44(5):BSR20231992. doi: 10.1042/BSR20231992 (PMC11088307; doi:10.1042/BSR20231992)
Supplement: Supplementary Figures S1-S4 and Tables S1-S2 [file BSR-2023-1992_supp.zip › BSR-2023-1992_suppd2.xlsx]

## Sheet: Sheet1
ID	2PG_ionpairRP	3PG_ionpairRP	6PG_ionpairRP	AcCoA_ionpairRP	ADP_ionpairRP	ADPribose_ionpairRP	AKG_ionpairRP	alphaGlycerophosphate_ionpairRP	AMP_ionpairRP	Arg_ionpairRP	Asp_ionpairRP	ATP_ionpairRP	betaGlycerophosphate_ionpairRP	cAMP_ionpairRP	Carbamoylphosphate_ionpairRP	CisAco_ionpairRP	Citrate_ionpairRP	Citrulline_ionpairRP	CoA_ionpairRP	Creatine_ionpairRP	CTP_ionpairRP	dATP_ionpairRP	dCTP_ionpairRP	DHAP_ionpairRP	dTTP_ionpairRP	dUMP_ionpairRP	E4P_ionpairRP	EAP_ionpairRP	F16P_ionpairRP	F6P_ionpairRP	fMet_ionpairRP	Fumarate_ionpairRP	G1P_ionpairRP	G6P_ionpairRP	GA3P_ionpairRP	Gln_ionpairRP	Glt_ionpairRP	Gly3P_ionpairRP	Glycerate_ionpairRP	Glyoxylate_ionpairRP	GSH_ionpairRP	GSSG_ionpairRP	IMP_ionpairRP	Inositol_ionpairRP	isocitorate_ionpairRP	Lactate_ionpairRP	Malate_ionpairRP	MalCoA_ionpairRP	MES_ionpairRP
WT-_14294	71005.1	119455	43822.6	62068.5	428637	66582.8	13787.6	458028	1.09078e+06	2112	387455	1488540	469625	2667	1300.35	357761	5.64062e+06	8795.11	28488	17630.8	2989.76	667	933	111530	667	613349	42587	87254	189250	26017.3	1334	28805.7	32344.9	21104.6	120902	72443.5	567296	787465	1096.71	1830.97	379328	597045	113174	667	4.06093e+06	182773	2.0179e+06	14672	2371
WT-_14296	47434.7	93027.1	29154	82722.5	421068	44829	15732.3	711874	839488	2334	545275	2.23987e+06	780011	1334	2003.25	267655	4.6909e+06	5841.6	18076	13861.1	6134	467	1000	26424.3	2667	395820	21046.5	112166	33388	16876.5	3267	39311	30413.5	20546.3	34342.8	50533.4	750767	1213164	933	1532.02	433263	658554	91099.5	667	4.10376e+06	194792	2.29001e+06	17208	1556
WT-_14297	84500	151443	30692	147518	424695	47801	15893.6	709332	861960	3667	492257	2.42524e+06	776032	2667	1411.99	348580	5.40282e+06	9057.01	33584.6	16583.8	9402	534	667	127460	4534	430186	53334	92694.4	133788	22555.2	934	46726.6	36864.9	26458.9	124613	84837	810172	1214490	1199.68	1242.5	519369	696383	93538	600	4.45926e+06	199722	2.0049e+06	20143	2304.91
WT-_14307	42900.6	78383.2	31625	212347	456126	68832	6736.93	767292	773124	3001	415218	2.00612e+06	823862	1467	987	216795	4.50554e+06	10015.5	55475	15544	6868	667	467	81458.6	2800	448306	26506.3	99027.3	48809.2	22689.3	1867	29977	29316.1	14791.4	87574.4	81102.9	715045	1320296	1511.89	1741	347881	617987	95682	600	3.54958e+06	177131	1.55312e+06	24681	2778
KO-_14324	99643.3	157442	30956	67739.3	387505	53328.3	11487	502563	793089	1778	501432	1.67902e+06	590824	5534	1772.52	219063	4.40981e+06	4726.86	13405	11994.1	12871	1000	933	110640	667	851114	49067.1	142418	110721	30190.3	3734	18861.9	30487.7	29740.2	122211	53330.4	671145	962984	1333	2075.01	322808	781763	85574	600	3.10371e+06	188220	1.24401e+06	9669	1630
KO-_14325	121598	207701	37436	43865.2	405492	30780	11719.4	578564	530114	1408	523403	2.05671e+06	676108	3934	1725.66	273967	4.53983e+06	5816.41	22013	12856	17007	1000	667	47577.5	1266	552505	19267	119932	94509.5	11783.9	2201	31164.8	16873.4	13638.7	56348.4	46815.4	751542	1014274	1622.83	2111	186469	842640	60775.3	534	3.81278e+06	162543	1.5675e+06	15273	1972.19
KO-_14347	58748	100802	37102	130794	386829	89714.3	10831	710063	998472	1667	509304	1.47111e+06	809297	2001	2361.63	254859	4.45716e+06	7328.3	37784.6	12042	5801	1067	1001	146258	1334	633526	65916.2	133186	119625	38588.6	2867	33453.8	42314.2	35406	159652	76040.5	774260	1242416	1630	1334	517203	726072	119461	534	3.45323e+06	188984	1.74538e+06	17340	3738.88
KO-_14353	79068.6	134016	23413	78082	341820	55205	12696.6	584081	680306	1815	482209	1.64485e+06	623766	7335	2685	195105	3.59924e+06	5681.48	21812	10677.3	8179.4	667	667	115853	667	739495	30378.8	109407	76464.3	32656.3	2533	22097.6	34973.6	32318.9	124370	50051.3	662822	1027417	1074	1741	375527	831888	78351.1	800	2.73294e+06	183874	1.40431e+06	12071	2408
KO-_14355	73560.1	144773	35832	59818	370406	44944	9213.95	695863	845713	2148	497415	1.96077e+06	697159	4527.51	1298.45	218254	4.31582e+06	5460.55	21745	11842.9	10137	1201	667	67566.5	1933	543225	32965	121928	56012.2	24091.9	2934	30533.4	37690.7	32757.8	66159.9	45856.3	679200	1190897	852	1853	415018	816888	87587.2	400	3.37365e+06	175790	1.69948e+06	15673	3593
KO-_14357	79688.9	133122	31190.4	94495.8	374766	47279.9	13370.5	616614	806447	1371	459948	1576315	628823	2961.01	1112	230062	4.29532e+06	5445	25216	12737.2	6668	667	667	76538.6	1067	676869	33363	121262	59255.8	36826.9	2667	28308.1	39266.2	34421	97719	44423.5	645856	1057674	1185	1890	399399	772784	87706.3	600	3.32555e+06	154539	1.48579e+06	18408	2852
[truncated: 112 more columns]

## Sheet: Sheet2
heart	biliverdin
1_WT1	2717.54
1_WT2	16177.9
1_WT3	2017.28
1_WT4	2855.09
1_KO1	21434.7
1_KO2	26355.5
1_KO3	13981.3
1_KO4	15698.8
Mitochondria	biliverdin
3_WT1	23176.9
3_WT2	25558.6
3_WT3	24918.8
3_WT4	18181.5
3_KO1	24050.8
3_KO2	23489.3
3_KO3	24902.8
3_KO4	36589
